# Supplementary material for: Defining Phytochemical Metabolomes of Somatic Hybrids Gentiana cruciata L. (+) G. tibetica King ex Hook.f. (Gentianaceae) Using UHPLC-DAD-ESI-MS3 Analysis in Comparison to the Parental Species
Source: Molecules. 2025 Aug 8;30(16):3321. doi: 10.3390/molecules30163321 (PMC12388807; doi:10.3390/molecules30163321)
Supplement: Supplementary file 1 [file molecules-30-03321-s001.zip]

Archive with 1 entries (1 files):
- molecules-3797718-supplementary.pdf
